# Supplementary material for: Watershed boundaries and geographic isolation: patterns of diversification in cutthroat trout from western North America
Source: BMC Evol Biol. 2012 Mar 19;12:38. doi: 10.1186/1471-2148-12-38 (PMC3320548; doi:10.1186/1471-2148-12-38)
Supplement: Additional file 1 — Table S1. Population, phylogenetic grouping, geographic location, and accession number of haplotypes for trout sampled in this study. [file 1471-2148-12-38-S1.XLSX]

## Sheet: SAMPLED TABLE
Table S1. Population and phylogenetic information for 311 populations of trout sampled for this study, including sampling coordinates, phylogenetic clade and assigned haplotype.
Waterbodya	Species/ Subspecies	Phylogenetic clade	Haplotype(s)	UTM zone and latitude band	Easting coordinate	Northing coordinate
Trout Creek, UT	Bonneville cutthroat trout	Great Basin cutthroat trout	113	12S	253604	4402390
North Fork North Creek, UT	Bonneville cutthroat trout	Great Basin cutthroat trout	113	12S	364885	4245600
Tenmile Creek, UT	Bonneville cutthroat trout	Bonneville-Yellowstone cutthroat trout	96, 115	12S	388081	4242832
Mill Creek, ID (Portneuf River drainage)	Bonneville cutthroat trout	Bonneville-Yellowstone cutthroat trout	95, 109	12T	396255	4689473
First Creek, ID	Bonneville cutthroat trout	Great Basin cutthroat trout	113	12T	404280	4674197
Third Creek, ID	Bonneville cutthroat trout	Great Basin cutthroat trout	113	12T	407068	4671614
Ranch Creek, UT	Bonneville cutthroat trout	Great Basin cutthroat trout	115	12S	416658	4195255
Stockton Creek, ID	Bonneville cutthroat trout	Bonneville-Yellowstone cutthroat trout	89	12T	422738	4686572
South Fork Little Bear River, UT	Bonneville cutthroat trout	Bonneville-Yellowstone cutthroat trout	100	12T	430777	4591703
Cottonwood Creek, ID	Bonneville cutthroat trout	Bonneville-Yellowstone cutthroat trout	100	12T	435217	4687317
Right Fork Peteetneet Creek, UT	Bonneville cutthroat trout	Great Basin cutthroat trout	112	12S	440641	4423774
Maple Creek, ID	Bonneville cutthroat trout	Bonneville-Yellowstone cutthroat trout	100	12T	441496	4657545
Logan River, ID	Bonneville cutthroat trout	Bonneville-Yellowstone cutthroat trout	100	12T	450501	4650019
Beaver Creek, UT	Bonneville cutthroat trout	Great Basin cutthroat trout	113	12S	453233	4309866
Curtis Creek, UT	Bonneville cutthroat trout	Bonneville-Yellowstone cutthroat trout	88, 90	12T	453720	4606105
Beaver Creek, ID	Bonneville cutthroat trout	Bonneville-Yellowstone cutthroat trout	100	12T	456782	4650538
Bear Lake, ID/UT	Bonneville cutthroat trout	Bonneville-Yellowstone cutthroat trout	99	12T	457831	4657612
Bear River, ID	Bonneville cutthroat trout	Bonneville-Yellowstone cutthroat trout	88	12T	458282	4716888
Skinner Creek, ID	Bonneville cutthroat trout	Bonneville-Yellowstone cutthroat trout	88	12T	460169	4702244
Little Diamond Creek, UT	Bonneville cutthroat trout	Great Basin cutthroat trout	106	12T	461939	4436415
Wheeler Creek, UT	Bonneville cutthroat trout	Great Basin cutthroat trout	110	12T	462986	4585853
Pruess Creek, ID	Bonneville cutthroat trout	Bonneville-Yellowstone cutthroat trout	87, 88	12T	487958	4699772
Bear River, ID	Bonneville cutthroat trout	Bonneville-Yellowstone cutthroat trout	87	12T	493433	4670433
Mill Hollow Creek, UT	Bonneville cutthroat trout	Great Basin cutthroat trout	110	12T	493693	4484006
Giraffe Creek, ID	Bonneville cutthroat trout	Bonneville-Yellowstone cutthroat trout	88	12T	495053	4701870
Gardners Fork, UT	Bonneville cutthroat trout	Bonneville-Yellowstone cutthroat trout, Great Basin cutthroat trout	90, 112	12T	500003	4514026
Meadow Creek, UT	Bonneville cutthroat trout	Bonneville-Yellowstone cutthroat trout	88, 98	12T	503664	4522245
Mill City Creek, UT	Bonneville cutthroat trout	Bonneville-Yellowstone cutthroat trout	99	12T	510847	4522570
Deadman Creek, UT	Bonneville cutthroat trout	Bonneville-Yellowstone cutthroat trout	98	12T	517232	4531725
Coantag Creek, WY	Bonneville cutthroat trout	Bonneville-Yellowstone cutthroat trout	88	12T	517969	4691362
Smith’s Fork, WY	Bonneville cutthroat trout	Bonneville-Yellowstone cutthroat trout	88	12T	519780	4707164
Hobble Creek, ID	Bonneville cutthroat trout	Bonneville-Yellowstone cutthroat trout	88, 98	12T	519929	4703065
Lake Alice, WY	Bonneville cutthroat trout	Bonneville-Yellowstone cutthroat trout	88	12T	520218	4694620
Mill Creek, UT	Bonneville cutthroat trout	Bonneville-Yellowstone cutthroat trout	86, 88	12T	522041	4528402
Hampton Creek, NV	Bonneville cutthroat trout	Great Basin cutthroat trout	117	11S	749506	4348074
Hendry’s Creek, NV	Bonneville cutthroat trout	Great Basin cutthroat trout	111	11S	752142	4344181
Sachs Creek, BC	coastal cutthroat trout	coastal cutthroat trout	16	9U	303516	5897445
Haans Creek, BC	coastal cutthroat trout	coastal cutthroat trout	16	9U	305034	5898134
Tributary to Toquart Bay	coastal cutthroat trout	coastal cutthroat trout	16	10U	326282	5435393
Ward Lake, AK	coastal cutthroat trout	coastal cutthroat trout	18	9U	328974	6143615
McFarlane Creek, BC	coastal cutthroat trout	coastal cutthroat trout	13	10U	373150	5450663
Coal Creek, WA	coastal cutthroat trout	coastal cutthroat trout	28	10T	380704	5315918
Bald Mountain Creek, OR	coastal cutthroat trout	coastal cutthroat trout	27	10T	384973	4728629
Little South Fork Hunter Creek, OR	coastal cutthroat trout	coastal cutthroat trout	14	10T	388756	4688385
Olsen Creek, WA	coastal cutthroat trout	coastal cutthroat trout	16	10U	393729	5351104
Hoku River, WA	coastal cutthroat trout	coastal cutthroat trout	16	10U	398277	5328693
Lang Creek, BC	coastal cutthroat trout	coastal cutthroat trout	9	10U	401835	5516895
Bull Creek, WA	coastal cutthroat trout	coastal cutthroat trout	26	10T	412518	5279952
Snahapish River, WA	coastal cutthroat trout	coastal cutthroat trout	11	10T	414044	5287186
South Fork Tenmile Creek, OR	coastal cutthroat trout	coastal cutthroat trout	12	10T	422247	4896043
Hansen Creek, WA	coastal cutthroat trout	coastal cutthroat trout	9	10T	427797	5226230
Volmer Creek, OR	coastal cutthroat trout	coastal cutthroat trout	30	10T	430631	5085349
Euchre Creek, OR	coastal cutthroat trout	coastal cutthroat trout	9	10T	431428	4960631
Colvin Creek, BC	coastal cutthroat trout	coastal cutthroat trout	10, 16	10U	437246	5481115
Little Lobster Creek, OR	coastal cutthroat trout	coastal cutthroat trout	29	10T	441894	4906574
Whiskey Creek, WA	coastal cutthroat trout	coastal cutthroat trout	9	10U	443103	5332017
Moon Creek, OR	coastal cutthroat trout	coastal cutthroat trout	31	10T	444713	5016998
Angus creek, BC	coastal cutthroat trout	coastal cutthroat trout	16	10U	445937	5484258
Oxbow Creek, WA	coastal cutthroat trout	coastal cutthroat trout	17	10T	450677	5158157
Paradise Creek, OR	coastal cutthroat trout	coastal cutthroat trout	15	10T	452292	4839761
Fishhawk Creek, OR	coastal cutthroat trout	coastal cutthroat trout	12	10T	454901	5089515
Johns Creek, BC	coastal cutthroat trout	coastal cutthroat trout	24	10U	461394	5383951
Elliot Creek, OR	coastal cutthroat trout	coastal cutthroat trout	9	10T	469270	5049548
One Mile Creek, AK	coastal cutthroat trout	coastal cutthroat trout	23	8V	474467	6563668
Wood Creek, BC	coastal cutthroat trout	coastal cutthroat trout	9	10U	481020	5466736
Skookum Creek, WA	coastal cutthroat trout	coastal cutthroat trout	9	10T	485499	5216174
Hop Creek, BC	coastal cutthroat trout	coastal cutthroat trout	16	10U	490400	5511867
Little Anderson Creek, WA	coastal cutthroat trout	coastal cutthroat trout	26	10T	518382	5278414
Erlandsen Creek, BC	coastal cutthroat trout	coastal cutthroat trout	18	9U	518950	6050125
Peterson Creek, AK	coastal cutthroat trout	coastal cutthroat trout	20	8V	519410	6460845
Thorndyke Creek WA	coastal cutthroat trout	coastal cutthroat trout	9	10T	519496	5296732
Flint Creek, BC	coastal cutthroat trout	coastal cutthroat trout	19	9U	539007	6089994
Chuckunut Creek, WA	coastal cutthroat trout	coastal cutthroat trout	16	10U	542618	5394498
Silverdale Creek, BC	coastal cutthroat trout	coastal cutthroat trout	16	10U	548412	5444605
Boucher Creek, BC	coastal cutthroat trout	coastal cutthroat trout	9	10U	554502	5451852
Pattison Creek, BC	coastal cutthroat trout	coastal cutthroat trout	16	10U	554816	5452199
Kispiox River, BC	coastal cutthroat trout	coastal cutthroat trout	16	9U	561612	6156979
Covington Creek, WA	coastal cutthroat trout	coastal cutthroat trout	16	10T	566500	5241028
North Fork Stillaguamish River,WA	coastal cutthroat trout	coastal cutthroat trout	9	10U	567183	5345091
Red Cabin Creek , WA	coastal cutthroat trout	coastal cutthroat trout	16	10U	573098	5377667
Pegramme Creek	coastal cutthroat trout	coastal cutthroat trout	25	9U	574810	5606129
Elk Creek, BC	coastal cutthroat trout	coastal cutthroat trout	9	10U	584996	5444201
Cherry Creek, WA	coastal cutthroat trout	coastal cutthroat trout	16	10T	586064	5291601
McDonnell Lake, BC	coastal cutthroat trout	coastal cutthroat trout	21	9U	592092	6072077
Chisolm Lake, BC	coastal cutthroat trout	coastal cutthroat trout	22	9U	617752	6008094
Logjam Creek, AK	coastal cutthroat trout	coastal cutthroat trout	16	8U	625645	6200320
Staney Creek, AK	coastal cutthroat trout	coastal cutthroat trout	25	8U	627565	6178183
Twin Creek, AK	coastal cutthroat trout	coastal cutthroat trout	25	8V	628629	6288601
Bear Creek, AK	coastal cutthroat trout	coastal cutthroat trout	16	8V	633788	6279245
Mills Creek, BC	coastal cutthroat trout	coastal cutthroat trout	12	9U	635717	5600570
Luck Creek, AK	coastal cutthroat trout	coastal cutthroat trout	16	8U	639086	6199456
Sand Lake, AK	coastal cutthroat trout	coastal cutthroat trout	23	8V	641526	6283555
Trumpeter Lake, AK	coastal cutthroat trout	coastal cutthroat trout	16, 18	8U	648085	6195571
Falls Creek, AK	coastal cutthroat trout	coastal cutthroat trout	25	8U	649335	6177036
Gravelly Creek, AK	coastal cutthroat trout	coastal cutthroat trout	18	8U	650213	6176352
Lake Alaska, AK	coastal cutthroat trout	coastal cutthroat trout	25	8U	653214	6184104
Deer Creek, AK	coastal cutthroat trout	coastal cutthroat trout	18, 25	8U	654006	6177716
Dog Salmon Creek, AK	coastal cutthroat trout	coastal cutthroat trout	18	8U	657964	6134199
Pats Creek, AK	coastal cutthroat trout	coastal cutthroat trout	23	8V	666548	6249331
Salamander Creek, AK	coastal cutthroat trout	coastal cutthroat trout	23	8V	672174	6243137
Mamin Creek, BC	coastal cutthroat trout	coastal cutthroat trout	18	8U	675233	5934195
Long Lake, AK	coastal cutthroat trout	coastal cutthroat trout	16	8V	678665	6240129
Tributary to the Yakoun River, BC	coastal cutthroat trout	coastal cutthroat trout	23	8U	687680	5912748
Cedersteadt Creek, BC	coastal cutthroat trout	coastal cutthroat trout	23	9U	690881	5593396
Mosquito Lake, BC	coastal cutthroat trout	coastal cutthroat trout	16	8U	696306	5884097
Tributary to Gold River, BC	coastal cutthroat trout	coastal cutthroat trout	23	9U	711216	5515432
Joe Creek, WA	coastal cutthroat trout	coastal cutthroat trout	9	10U	421480	5336201
Anderson Creek, BC	coastal cutthroat trout	coastal cutthroat trout	16	10U	429430	5499020
West Fork Smith River, OR	coastal cutthroat trout	coastal cutthroat trout	9	10T	437714	4851108
Kennedy Creek, WA	coastal cutthroat trout	coastal cutthroat trout	16	10T	493133	5215741
Johns Creek, WA	coastal cutthroat trout	coastal cutthroat trout	26	10T	496665	5232703
Dakota Creek, WA	coastal cutthroat trout	coastal cutthroat trout	9	10U	524874	5423662
Fennel Creek, WA	coastal cutthroat trout	coastal cutthroat trout	9	10T	550389	5222271
Skip Creek, AK	coastal cutthroat trout	coastal cutthroat trout	23	8V	669962	6237809
Bush Creek, BC	coastal cutthroat trout, rainbow trout	coastal cutthroat trout, rainbow trout	16, 4	10U	437620	5429002
West Branch North Fork Little Snake River, WY	Colorado River cutthroat trout	Colorado River cutthroat trout	128	13T	331695	4549858
Rabbit Creek, WY	Colorado River cutthroat trout	Colorado River cutthroat trout	128	13T	331900	4549276
Green Timber Creek, WY	Colorado River cutthroat trout	Colorado River cutthroat trout	128	13T	336364	4545469
North Fork Little Snake River, WY	Colorado River cutthroat trout	Colorado River cutthroat trout	128	13T	338389	4548127
White Creek, UT	Colorado River cutthroat trout	Colorado River cutthroat trout	126	12S	430984	4193567
Pine Creek, UT	Colorado River cutthroat trout	Colorado River cutthroat trout	126	12S	442261	4205165
Seely Creek, UT	Colorado River cutthroat trout	Colorado River cutthroat trout	124	12S	466685	4349985
West Fork Duchesne River, UT	Colorado River cutthroat trout	Colorado River cutthroat trout	129	12T	488181	4476915
Left Fork White River, UT	Colorado River cutthroat trout	Colorado River cutthroat trout	128, 129	12S	491110	4423839
East Fork Blacks Fork River, UT	Colorado River cutthroat trout	Colorado River cutthroat trout	121, 128	12T	538977	4526097
Trailridge Creek, WY	Colorado River cutthroat trout	Colorado River cutthroat trout	121	12T	551289	4703341
Whitehorse Creek, OR	Lahontan cutthroat trout	Lahontan cutthroat trout	102	11T	407079	4676576
Crane Canyon Creek, NV	Lahontan cutthroat trout	Lahontan cutthroat trout	103	11S	470151	4312639
Washington Creek, NV	Lahontan cutthroat trout	Lahontan cutthroat trout	105	11S	477067	4334185
Pole Creek, NV	Lahontan cutthroat trout	Lahontan cutthroat trout	101	11T	511323	4574244
South Fork Little Humbolt River, NV	Lahontan cutthroat trout	Lahontan cutthroat trout	101, 104	11T	512153	4572231
Lewis Creek, NV	Lahontan cutthroat trout	Lahontan cutthroat trout	103	11T	546476	4570389
Coyote Creek, NV	Lahontan cutthroat trout	Lahontan cutthroat trout	105	11T	551886	4539941
Willow Creek, NV	Lahontan cutthroat trout	Lahontan cutthroat trout	104	11T	551886	4569050
Mary’s River, UT	Lahontan cutthroat trout	Lahontan cutthroat trout	104	11T	633573	4611313
Winter Creek, BC	rainbow trout	rainbow trout	8	9U	361784	6416322
Indian Mill Creek, ID	rainbow trout	rainbow trout	1	12T	388377	4692003
Kirkup Creek, BC	rainbow trout	rainbow trout	7	11V	406689	5654656
Toponce Creek, ID	rainbow trout	rainbow trout	1	12T	415656	4745845
Fish Creek, AK	rainbow trout	rainbow trout	6	8U	523734	6465634
Ditch Creek, ID	rainbow trout	rainbow trout	8	11T	616353	4961510
Sal Creek, AK	rainbow trout	rainbow trout	6	8U	654336	6187845
Riley Creek, BC	rainbow trout	rainbow trout	6	8U	667655	5918548
Trout Creek, ID	rainbow trout	rainbow trout	3	11T	733930	4658671
Cañones Creek, NM	Rio Grande cutthroat trout	Rio Grande cutthroat trout	135	13S	365151	3997251
East Pass Creek, CO	Rio Grande cutthroat trout	Rio Grande cutthroat trout	137	13S	365992	4228344
Polvadera Creek, NM	Rio Grande cutthroat trout	Rio Grande cutthroat trout	133	13S	369765	3996461
South Fork Carnero Creek, CO	Rio Grande cutthroat trout	Rio Grande cutthroat trout	138	13S	372151	4198191
Cascade Creek, CO	Rio Grande cutthroat trout	Rio Grande cutthroat trout	135	13S	378064	4098604
Oshier Creek, CO	Rio Grande cutthroat trout	Rio Grande cutthroat trout	135	13S	381268	4098317
El Rito Creek, NM	Rio Grande cutthroat trout	Rio Grande cutthroat trout	134	13S	385847	4044062
Dalton Creek, NM	Rio Grande cutthroat trout	Rio Grande cutthroat trout	132	13S	430645	3949210
Osha Creek, NM	Rio Grande cutthroat trout	Rio Grande cutthroat trout	138	13S	445932	4001214
Yerba Creek, NM	Rio Grande cutthroat trout	Rio Grande cutthroat trout	136	13S	453676	4047501
Medano Creek, CO	Rio Grande cutthroat trout	Rio Grande cutthroat trout	139	13S	456727	4184227
Polycarpio Creek, NM	Rio Grande cutthroat trout	Rio Grande cutthroat trout	136	13S	459859	3999732
Bitter Creek, NM	Rio Grande cutthroat trout	Rio Grande cutthroat trout	136	13S	469809	4068527
Ricardo Creek, NM	Rio Grande cutthroat trout	Rio Grande cutthroat trout	131	13S	488516	4092128
Morgan Creek, ID	westslope cutthroat trout	westslope cutthroat trout	32	12T	267482	4948442
Salmon River, ID	westslope cutthroat trout	westslope cutthroat trout	49	12	271293	5025563
Morse Creek, ID	westslope cutthroat trout	westslope cutthroat trout	32	12T	277881	4944801
Withington Creek, ID	westslope cutthroat trout	westslope cutthroat trout	32	12T	279746	4991445
Big Creek, ID	westslope cutthroat trout	westslope cutthroat trout	32	12T	293201	4924204
Middle Fork Little Timber Creek, ID	westslope cutthroat trout	westslope cutthroat trout	32	12T	304579	4939990
Little Eightmile Creek, ID	westslope cutthroat trout	westslope cutthroat trout	32	12T	306724	4960140
Reservoir Creek, ID	westslope cutthroat trout	westslope cutthroat trout	32	12T	331617	4954068
Chimney Creek, MT	westslope cutthroat trout	westslope cutthroat trout	49	12T	345603	5180773
Beaver Creek, MT	westslope cutthroat trout	westslope cutthroat trout	49	12T	365680	5208791
Crazy Creek, BC	westslope cutthroat trout	westslope cutthroat trout	49	11V	387416	5653584
Bittter Creek, BC	westslope cutthroat trout	westslope cutthroat trout	38	11U	417793	5429764
Akokolex River, BC	westslope cutthroat trout	westslope cutthroat trout	49	11V	438232	5640747
Ladybird Creek, BC	westslope cutthroat trout	westslope cutthroat trout	38	11U	440143	5477964
Neale Creek, BC	westslope cutthroat trout	westslope cutthroat trout	49	11U	493629	5700904
Cedar Creek, BC	westslope cutthroat trout	westslope cutthroat trout	40	11U	500612	5679684
Monk Creek, BC	westslope cutthroat trout	westslope cutthroat trout	49	11U	501610	5431112
Lime Creek, ID	westslope cutthroat trout	westslope cutthroat trout	49	11U	502623	5415956
Hunt, Creek, ID	westslope cutthroat trout	westslope cutthroat trout	42, 49	11U	516800	5380897
Toby Creek, BC	westslope cutthroat trout	westslope cutthroat trout	49	11U	535567	5578753
Driftwood Creek, BC	westslope cutthroat trout	westslope cutthroat trout	49	11U	537058	5635501
Botts Lake, BC	westslope cutthroat trout	westslope cutthroat trout	49	11U	544997	5627628
Doctor Creek, BC	westslope cutthroat trout	westslope cutthroat trout	49	11U	565328	5549156
Coeur d’Alene River, ID	westslope cutthroat trout	westslope cutthroat trout	38	11T	567289	5312093
Weaver Creek, BC	westslope cutthroat trout	westslope cutthroat trout	49	11V	570885	5472757
Ross Creek, MT	westslope cutthroat trout	westslope cutthroat trout	40	11U	575906	5337158
West Fork Cedar Creek	westslope cutthroat trout	westslope cutthroat trout	34	11T	587599	5199353
West Fork Quartz Creek, MT	westslope cutthroat trout	westslope cutthroat trout	49	11U	594298	5375493
Split Creek, ID	westslope cutthroat trout	westslope cutthroat trout	32	11T	595674	4992657
Tributary to Albert River, BC	westslope cutthroat trout	westslope cutthroat trout	49	11V	602007	5602586
Lussier Creek, BC	westslope cutthroat trout	westslope cutthroat trout	49	11U	606719	5547325
West Fisher Creek. MT	westslope cutthroat trout	westslope cutthroat trout	49	11U	610422	5323335
Bluff Creek, ID	westslope cutthroat trout	westslope cutthroat trout	33	11T	613015	5224779
Halfway Creek, ID	westslope cutthroat trout	westslope cutthroat trout	32	11T	615358	4959447
Bear Creek, ID	westslope cutthroat trout	westslope cutthroat trout	32	11T	617575	4965502
East Fork Sulfur Creek, ID	westslope cutthroat trout	westslope cutthroat trout	32	11T	622037	4934021
Waiparous Creek AB	westslope cutthroat trout	westslope cutthroat trout	49	11U	627433	5694384
Big Creek, ID	westslope cutthroat trout	westslope cutthroat trout	49	11T	629602	4992395
North Fork Smith Creek, ID	westslope cutthroat trout	westslope cutthroat trout	32	11T	629902	5005329
Jacobs Ladder Creek, ID	westslope cutthroat trout	westslope cutthroat trout	49	11T	630872	4992806
Meadow Creek, ID	westslope cutthroat trout	westslope cutthroat trout	35	11T	631043	4972629
North Fork Elkhorn Creek, ID	westslope cutthroat trout	westslope cutthroat trout	32	11T	632256	4944370
Dagger Creek, ID	westslope cutthroat trout	westslope cutthroat trout	32	11T	632810	4925165
Middle Fork Salmon River, ID	westslope cutthroat trout	westslope cutthroat trout	36	11T	634940	4936258
Boundary Creek, ID	westslope cutthroat trout	westslope cutthroat trout	32	11T	635051	4931879
Hartley Creek, BC	westslope cutthroat trout	westslope cutthroat trout	43	11U	642744	5493373
Runningrain Lake,AB	westslope cutthroat trout	westslope cutthroat trout	49	11U	645707	5596747
Indian Grave Creek, ID	westslope cutthroat trout	westslope cutthroat trout	39	11T	646624	5149007
Prairie Creek, AB	westslope cutthroat trout	westslope cutthroat trout	41	11U	648542	5638418
Canyon Creek, AB	westslope cutthroat trout	westslope cutthroat trout	49	11U	656301	5640536
Middle Fork Salmon River, ID	westslope cutthroat trout	westslope cutthroat trout	32	11T	656902	4954916
Picklejar Lake 4, AB	westslope cutthroat trout	westslope cutthroat trout	49	11U	657086	5598662
Picklejar Lake 2, AB	westslope cutthroat trout	westslope cutthroat trout	49	11U	657815	5598794
Quirk Creek, AB	westslope cutthroat trout	westslope cutthroat trout	41	11U	658296	5630751
Lodgepole Creek, BC	westslope cutthroat trout	westslope cutthroat trout	46	11U	658959	5461093
Silvester Creek, AB	westslope cutthroat trout	westslope cutthroat trout	49	11U	660054	5636881
Alpine Creek, ID	westslope cutthroat trout	westslope cutthroat trout	49	11T	666047	4863599
Alpine Creek, ID	westslope cutthroat trout	westslope cutthroat trout	32	11T	666815	4863377
Siegel Creek, MT	westslope cutthroat trout	westslope cutthroat trout	49	11T	667710	5240517
Second Creek, MT	westslope cutthroat trout	westslope cutthroat trout	49	11T	671053	5221849
Oldman River, AB	westslope cutthroat trout	westslope cutthroat trout	49	11U	672381	5547741
Magruder Creek, ID	westslope cutthroat trout	westslope cutthroat trout	38	11T	673263	5061502
Rough Creek, ID	westslope cutthroat trout	westslope cutthroat trout	32	11T	675620	4901028
Harvey Creek, BC	westslope cutthroat trout	westslope cutthroat trout	49	11U	677011	5457997
Middle Fork Salmon River, ID	westslope cutthroat trout	westslope cutthroat trout	32	11T	678978	4985400
Warm Springs Creek, ID	westslope cutthroat trout	westslope cutthroat trout	32	11T	680308	4885768
Jordan Creek, ID	westslope cutthroat trout	westslope cutthroat trout	32	11T	680899	4922179
Lynx Creek, AB	westslope cutthroat trout	westslope cutthroat trout	49	11U	681312	5485621
Vicary Creek, AB	westslope cutthroat trout	westslope cutthroat trout	49	11U	682429	5519630
Twin Creek, AB	westslope cutthroat trout	westslope cutthroat trout	49	11U	682594	5562723
Blairmore Creek, AB	westslope cutthroat trout	westslope cutthroat trout	47	11U	682886	5509954
Island Lake, ID	westslope cutthroat trout	westslope cutthroat trout	48	11T	692674	4885352
Colson Creek, ID	westslope cutthroat trout	westslope cutthroat trout	36	11T	693065	5021971
Truman Creek, MT	westslope cutthroat trout	westslope cutthroat trout	45	11T	693844	5318878
Werner Creek, MT	westslope cutthroat trout	westslope cutthroat trout	44	11U	694077	5385573
Salmon River, ID	westslope cutthroat trout	westslope cutthroat trout	32	11	694560	4902951
Flume Creek, ID	westslope cutthroat trout	westslope cutthroat trout	32	11T	695088	4965701
Duck Creek, ID (Middle Fork Salmon River)	westslope cutthroat trout	westslope cutthroat trout	32	11T	695807	4969522
Salmon River, ID	westslope cutthroat trout	westslope cutthroat trout	37	11	697184	4902411
Cinnibar Creek, ID	westslope cutthroat trout	westslope cutthroat trout	32	11T	699299	4914505
Tributary to Challis Creek, ID	westslope cutthroat trout	westslope cutthroat trout	32	11T	702144	4930968
Twin Creek, ID	westslope cutthroat trout	westslope cutthroat trout	38	11T	704231	4939428
Mill Creek, ID (Pahsimeroi River drainage)	westslope cutthroat trout	westslope cutthroat trout	32	11T	705129	4929983
Albert Creek, MT	westslope cutthroat trout	westslope cutthroat trout	49	11T	707616	5205929
West Fork Bitterroot Creek,MT	westslope cutthroat trout	westslope cutthroat trout	49	11T	708319	5042395
Blackbird Creek, ID	westslope cutthroat trout	westslope cutthroat trout	32	11T	708714	4993870
Beaver Creek, ID (Panther Creek drainage)	westslope cutthroat trout	westslope cutthroat trout	32	11T	712897	5018049
Beaver Creek, ID	westslope cutthroat trout	westslope cutthroat trout	32	11T	713526	5017937
Salmon River, ID	westslope cutthroat trout	westslope cutthroat trout	32	11	724276	4936256
Road Creek, ID	westslope cutthroat trout	westslope cutthroat trout	32	11T	726019	4893188
Salmon River, ID	westslope cutthroat trout	westslope cutthroat trout	32	11	733574	4952449
Salmon River, ID	westslope cutthroat trout, rainbow trout	westslope cutthroat trout, rainbow trout	32, 5	11	721091	4922915
Almo Creek, ID	Yellowstone cutthroat trout	Great Basin cutthroat trout	113	12T	279037	4670479
Stinson Creek, ID	Yellowstone cutthroat trout	Great Basin cutthroat trout	113	12T	280502	4680528
Cassia Creek, ID	Yellowstone cutthroat trout	Bonneville-Yellowstone cutthroat trout	95	12T	282786	4679537
Grape Creek, ID	Yellowstone cutthroat trout	Great Basin cutthroat trout	116	12T	284737	4672669
Johnson Creek, UT	Yellowstone cutthroat trout	Bonneville-Yellowstone cutthroat trout	93	12T	287410	4643670
One Mile Creek, UT	Yellowstone cutthroat trout	Bonneville-Yellowstone cutthroat trout	96	12T	298803	4649474
Eightmile Canyon Creek, ID	Yellowstone cutthroat trout	Bonneville-Yellowstone cutthroat trout	96	12T	321233	4669061
Crystal Creek, ID	Yellowstone cutthroat trout	Bonneville-Yellowstone cutthroat trout	95	12T	378361	4730826
Clifton Creek, ID	Yellowstone cutthroat trout	Bonneville-Yellowstone cutthroat trout	95	12T	379335	4723677
Gibson Jack Creek, ID	Yellowstone cutthroat trout	Bonneville-Yellowstone cutthroat trout	71, 94	12T	382127	4738265
South Fork Mink Creek, ID	Yellowstone cutthroat trout	Great Basin cutthroat trout	107, 108	12T	383527	4729513
East Fork Mink Creek, ID	Yellowstone cutthroat trout	Great Basin cutthroat trout	107	12T	387110	4731445
Garden Creek,ID	Yellowstone cutthroat trout	Great Basin cutthroat trout	114	12T	387843	4717896
Goodenough Creek, ID	Yellowstone cutthroat trout	Great Basin cutthroat trout	107	12T	394311	4723259
Walker Creek, ID	Yellowstone cutthroat trout	Bonneville-Yellowstone cutthroat trout	91	12T	396675	4731237
Robbers Roost Creek, ID	Yellowstone cutthroat trout	Bonneville-Yellowstone cutthroat trout	95	12T	401186	4729014
Inman Creek, ID	Yellowstone cutthroat trout	Bonneville-Yellowstone cutthroat trout	95	12T	403564	4743466
Harkness Creek, ID	Yellowstone cutthroat trout	Great Basin cutthroat trout	107	12T	406413	4724786
Ross Fork Creek, ID	Yellowstone cutthroat trout	Bonneville-Yellowstone cutthroat trout	95	12T	408027	4762780
Right Hand Fork Marsh Creek, ID	Yellowstone cutthroat trout	Great Basin cutthroat trout	108	12T	415503	4695130
Pebble Creek, ID	Yellowstone cutthroat trout	Great Basin cutthroat trout	107	12T	415949	4731816
Left Hand Fork Marsh Creek, ID	Yellowstone cutthroat trout	Great Basin cutthroat trout	113	12T	416183	4699090
Fish Creek, ID	Yellowstone cutthroat trout	Great Basin cutthroat trout	108	12T	419786	4718588
Wolverine Creek, ID	Yellowstone cutthroat trout	Bonneville-Yellowstone cutthroat trout	96	12T	423548	4792158
South Fork Snake River, ID (Lorenzo reach)	Yellowstone cutthroat trout	Bonneville-Yellowstone cutthroat trout	71, 97	12T	430780	4841144
Sellars Creek, ID	Yellowstone cutthroat trout	Bonneville-Yellowstone cutthroat trout	57	12T	432958	4789456
Blackfoot Resevoir/ River, ID	Yellowstone cutthroat trout	Bonneville-Yellowstone cutthroat trout	96	12T	450401	4749847
Fall Creek, ID	Yellowstone cutthroat trout	Bonneville-Yellowstone cutthroat trout	71	12T	463469	4804840
Burns Creek, ID	Yellowstone cutthroat trout	Bonneville-Yellowstone cutthroat trout	71	12T	466146	4830949
Henry’s Lake, ID	Yellowstone cutthroat trout	Bonneville-Yellowstone cutthroat trout	75, 91	12T	467788	4943543
Bear Creek	Yellowstone cutthroat trout	Bonneville-Yellowstone cutthroat trout	71	12T	469140	4788430
Angus Creek, ID	Yellowstone cutthroat trout	Bonneville-Yellowstone cutthroat trout	96	12T	472353	4741828
Sheep Creek, ID	Yellowstone cutthroat trout	Bonneville-Yellowstone cutthroat trout	96	12T	472674	4745635
Pine Creek, ID	Yellowstone cutthroat trout	Bonneville-Yellowstone cutthroat trout	97	12T	478060	4823821
McCoy Creek	Yellowstone cutthroat trout	Bonneville-Yellowstone cutthroat trout	97	12T	478188	4777543
Rainy Creek, ID	Yellowstone cutthroat trout	Bonneville-Yellowstone cutthroat trout	71, 97	12T	482739	4814608
Jackknife Creek, ID	Yellowstone cutthroat trout	Bonneville-Yellowstone cutthroat trout	74	12T	484848	4765176
Crow Creek, ID	Yellowstone cutthroat trout	Bonneville-Yellowstone cutthroat trout	74	12T	486338	4710271
Palisades Creek, ID	Yellowstone cutthroat trout	Bonneville-Yellowstone cutthroat trout	74	12T	489031	4810044
Upper Palisades Lake, ID	Yellowstone cutthroat trout	Bonneville-Yellowstone cutthroat trout	71	12T	489522	4809575
Big Elk Creek, ID	Yellowstone cutthroat trout	Bonneville-Yellowstone cutthroat trout	71	12T	494438	4798719
Tygee Creek, ID	Yellowstone cutthroat trout	Bonneville-Yellowstone cutthroat trout	71	12T	494595	4732903
Salt River, WY	Yellowstone cutthroat trout	Bonneville-Yellowstone cutthroat trout	71	12T	496996	4769096
Little Grey’s River, WY	Yellowstone cutthroat trout	Bonneville-Yellowstone cutthroat trout	74, 97	12T	512239	4777664
Yellowstone Lake, WY	Yellowstone cutthroat trout	Bonneville-Yellowstone cutthroat trout	73	12T	536899	4924411
Cliff Creek, WY	Yellowstone cutthroat trout	Bonneville-Yellowstone cutthroat trout	71	12T	539001	4780015
Cottonwood Creek, WY	Yellowstone cutthroat trout	Bonneville-Yellowstone cutthroat trout	71, 97	12T	542940	4826442
Lava Creek, WY	Yellowstone cutthroat trout	Bonneville-Yellowstone cutthroat trout	50	12T	552733	4860912
Pacific Creek, WY	Yellowstone cutthroat trout	Bonneville-Yellowstone cutthroat trout	73	12T	555545	4870769
Blackrock Creek, WY	Yellowstone cutthroat trout	Bonneville-Yellowstone cutthroat trout	71	12T	564140	4852144
Atlantic Creek, WY	Yellowstone cutthroat trout	Bonneville-Yellowstone cutthroat trout	51, 73	12T	570061	4880008
Pickett Creek, WY	Yellowstone cutthroat trout	Bonneville-Yellowstone cutthroat trout	71	12T	641253	4888204
Timber Creek, WY	Yellowstone cutthroat trout	Bonneville-Yellowstone cutthroat trout	73	12T	645871	4879437
South Fork Wood River, WY	Yellowstone cutthroat trout	Bonneville-Yellowstone cutthroat trout	73	12T	651437	4865734
Piney Creek, NV	Yellowstone cutthroat trout	Bonneville-Yellowstone cutthroat trout	92	11T	730404	4652813
Dry Creek, ID	Yellowstone cutthroat trout	Bonneville-Yellowstone cutthroat trout	71	11T	730501	4692826
Big Cottonwood Creek, ID	Yellowstone cutthroat trout	Bonneville-Yellowstone cutthroat trout	57	11T	734985	4672868
South Fork Snake River, ID (Conant reach)	Yellowstone cutthroat trout, rainbow trout	Bonneville-Yellowstone cutthroat trout, rainbow trout	71, 2	12T	467518	4811124
Silver King Creek, CA	Paiute cutthroat trout	Lahontan cutthroat trout	103	11 S	273000	4259220
Corral Valley Creek, CA	Paiute cutthroat trout	Lahontan cutthroat trout	103	11 S	273883	4261669
Coyote Valley Creek, CA	Paiute cutthroat trout	Lahontan cutthroat trout	103	11 S	274439	4263652
a Geographic place names followed by the abbreviation of U.S. State or Canadian Province for the location. Details in parentheses
provide additional information when place names are the same in two or more locations.
