# Supplementary material for: Watershed boundaries and geographic isolation: patterns of diversification in cutthroat trout from western North America
Source: BMC Evol Biol. 2012 Mar 19;12:38. doi: 10.1186/1471-2148-12-38 (PMC3320548; doi:10.1186/1471-2148-12-38)
Supplement: Additional file 2 — Table S2. Phylogenetic clade, haplotype, and accession number for trout used from Genbank database. [file 1471-2148-12-38-S2.XLSX]

## Sheet: Sheet1
Table S2. GenBank accession number, subspecies, phylogenetic clade, and haplotype for 95 cutthroat trout samples with ND2 sequence data deposited in GenBank and used in this study.
GenBank accession number	Subspecies	Phylogenetic clade	Haplotype
EF673254	Colorado River cutthroat trout	Colorado River cutthroat trout	125
EF673255	Colorado River cutthroat trout	Colorado River cutthroat trout	122
EF673256	Colorado River cutthroat trout	Colorado River cutthroat trout	124
EF673257	Colorado River cutthroat trout	Colorado River cutthroat trout	127
EF673258	Colorado River cutthroat trout	Colorado River cutthroat trout	123
EF673259	Colorado River cutthroat trout	Colorado River cutthroat trout	128
EF673251	greenback cutthroat trout	greenback cutthroat trout	119
EF673252	greenback cutthroat trout	greenback cutthroat trout	120
EF673253	greenback cutthroat trout	greenback cutthroat trout	130
EF673250	greenback cutthroat trout	greenback cutthroat trout	118
EF673274	Lahontan cutthroat trout	Lahontan cutthroat trout	103
EF673273	Lahontan cutthroat trout	Lahontan cutthroat trout	105
AY886762	Lahontan cutthroat trout	Lahontan cutthroat trout	103
NC006897	Lahontan cutthroat trout	Lahontan cutthroat trout	103
EF673260	Rio Grande cutthroat trout	Rio Grande cutthroat trout	136
EF673269	Rio Grande cutthroat trout	Rio Grande cutthroat trout	135
EF673261	Rio Grande cutthroat trout	Rio Grande cutthroat trout	134
EF673262	Rio Grande cutthroat trout	Rio Grande cutthroat trout	134
EF673263	Rio Grande cutthroat trout	Rio Grande cutthroat trout	135
EF673264	Rio Grande cutthroat trout	Rio Grande cutthroat trout	138
EF673265	Rio Grande cutthroat trout	Rio Grande cutthroat trout	140
EF673266	Rio Grande cutthroat trout	Rio Grande cutthroat trout	140
EF673267	Rio Grande cutthroat trout	Rio Grande cutthroat trout	138
EF673268	Rio Grande cutthroat trout	Rio Grande cutthroat trout	138
EU186798	Yellowstone cutthroat trout	Bonneville-Yellowstone cutthroat trout	91
EU186782	Yellowstone cutthroat trout	Great Basin cutthroat trout	116
EU186781	Yellowstone cutthroat trout	Bonneville-Yellowstone cutthroat trout	71
EU091147	Yellowstone cutthroat trout	Bonneville-Yellowstone cutthroat trout	76
EU091146	Yellowstone cutthroat trout	Bonneville-Yellowstone cutthroat trout	73
EU091145	Yellowstone cutthroat trout	Bonneville-Yellowstone cutthroat trout	76
EU091144	Yellowstone cutthroat trout	Bonneville-Yellowstone cutthroat trout	73
EU186797	Yellowstone cutthroat trout	Bonneville-Yellowstone cutthroat trout	71
EU091143	Yellowstone cutthroat trout	Bonneville-Yellowstone cutthroat trout	61
EU091142	Yellowstone cutthroat trout	Bonneville-Yellowstone cutthroat trout	54
EU091141	Yellowstone cutthroat trout	Bonneville-Yellowstone cutthroat trout	73
EU091140	Yellowstone cutthroat trout	Bonneville-Yellowstone cutthroat trout	77
EU091139	Yellowstone cutthroat trout	Bonneville-Yellowstone cutthroat trout	71
EU091138	Yellowstone cutthroat trout	Bonneville-Yellowstone cutthroat trout	72
EU091137	Yellowstone cutthroat trout	Bonneville-Yellowstone cutthroat trout	73
EU091136	Yellowstone cutthroat trout	Bonneville-Yellowstone cutthroat trout	59
EU091135	Yellowstone cutthroat trout	Bonneville-Yellowstone cutthroat trout	71
EU091134	Yellowstone cutthroat trout	Bonneville-Yellowstone cutthroat trout	71
EU186796	Yellowstone cutthroat trout	Bonneville-Yellowstone cutthroat trout	71
EU091133	Yellowstone cutthroat trout	Bonneville-Yellowstone cutthroat trout	73
EU091132	Yellowstone cutthroat trout	Bonneville-Yellowstone cutthroat trout	74
EU091131	Yellowstone cutthroat trout	Bonneville-Yellowstone cutthroat trout	78
EU091130	Yellowstone cutthroat trout	Bonneville-Yellowstone cutthroat trout	53
EU091129	Yellowstone cutthroat trout	Bonneville-Yellowstone cutthroat trout	73
EU091128	Yellowstone cutthroat trout	Bonneville-Yellowstone cutthroat trout	58
EU091127	Yellowstone cutthroat trout	Bonneville-Yellowstone cutthroat trout	56
EU091126	Yellowstone cutthroat trout	Bonneville-Yellowstone cutthroat trout	71
EU091125	Yellowstone cutthroat trout	Bonneville-Yellowstone cutthroat trout	73
EU091124	Yellowstone cutthroat trout	Bonneville-Yellowstone cutthroat trout	79
EU091123	Yellowstone cutthroat trout	Bonneville-Yellowstone cutthroat trout	70
EU091122	Yellowstone cutthroat trout	Bonneville-Yellowstone cutthroat trout	73
EU091121	Yellowstone cutthroat trout	Bonneville-Yellowstone cutthroat trout	62
EU091120	Yellowstone cutthroat trout	Bonneville-Yellowstone cutthroat trout	71
EU091119	Yellowstone cutthroat trout	Bonneville-Yellowstone cutthroat trout	75
EU091118	Yellowstone cutthroat trout	Bonneville-Yellowstone cutthroat trout	52
EU091117	Yellowstone cutthroat trout	Bonneville-Yellowstone cutthroat trout	73
EU091116	Yellowstone cutthroat trout	Bonneville-Yellowstone cutthroat trout	73
EU091115	Yellowstone cutthroat trout	Bonneville-Yellowstone cutthroat trout	63
EU091114	Yellowstone cutthroat trout	Bonneville-Yellowstone cutthroat trout	71
EU091113	Yellowstone cutthroat trout	Bonneville-Yellowstone cutthroat trout	73
EU091112	Yellowstone cutthroat trout	Bonneville-Yellowstone cutthroat trout	80
EU091111	Yellowstone cutthroat trout	Bonneville-Yellowstone cutthroat trout	81
EU091110	Yellowstone cutthroat trout	Bonneville-Yellowstone cutthroat trout	64
EU091109	Yellowstone cutthroat trout	Bonneville-Yellowstone cutthroat trout	71
EU091108	Yellowstone cutthroat trout	Bonneville-Yellowstone cutthroat trout	60
EU091107	Yellowstone cutthroat trout	Bonneville-Yellowstone cutthroat trout	73
EU091106	Yellowstone cutthroat trout	Bonneville-Yellowstone cutthroat trout	65
EU091105	Yellowstone cutthroat trout	Bonneville-Yellowstone cutthroat trout	73
EU091104	Yellowstone cutthroat trout	Bonneville-Yellowstone cutthroat trout	71
EU091103	Yellowstone cutthroat trout	Bonneville-Yellowstone cutthroat trout	82
EU091102	Yellowstone cutthroat trout	Bonneville-Yellowstone cutthroat trout	66
EU091101	Yellowstone cutthroat trout	Bonneville-Yellowstone cutthroat trout	70
EU091100	Yellowstone cutthroat trout	Bonneville-Yellowstone cutthroat trout	73
EU091099	Yellowstone cutthroat trout	Bonneville-Yellowstone cutthroat trout	67
EU091098	Yellowstone cutthroat trout	Bonneville-Yellowstone cutthroat trout	73
EU091097	Yellowstone cutthroat trout	Bonneville-Yellowstone cutthroat trout	55
EU091096	Yellowstone cutthroat trout	Bonneville-Yellowstone cutthroat trout	83
EU091095	Yellowstone cutthroat trout	Bonneville-Yellowstone cutthroat trout	53
EU091094	Yellowstone cutthroat trout	Bonneville-Yellowstone cutthroat trout	84
EU091093	Yellowstone cutthroat trout	Bonneville-Yellowstone cutthroat trout	68
EU091092	Yellowstone cutthroat trout	Bonneville-Yellowstone cutthroat trout	69
EU091091	Yellowstone cutthroat trout	Bonneville-Yellowstone cutthroat trout	71
EU091090	Yellowstone cutthroat trout	Bonneville-Yellowstone cutthroat trout	71
EU091089	Yellowstone cutthroat trout	Bonneville-Yellowstone cutthroat trout	71
EU091088	Yellowstone cutthroat trout	Bonneville-Yellowstone cutthroat trout	84
EU091087	Yellowstone cutthroat trout	Bonneville-Yellowstone cutthroat trout	85
EU091086	Yellowstone cutthroat trout	Bonneville-Yellowstone cutthroat trout	73
EF673272	Yellowstone cutthroat trout	Bonneville-Yellowstone cutthroat trout	57
EF673271	Yellowstone cutthroat trout	Bonneville-Yellowstone cutthroat trout	71
EF673270	Yellowstone cutthroat trout	Bonneville-Yellowstone cutthroat trout	97
EU186800	Yellowstone cutthroat trout	Bonneville-Yellowstone cutthroat trout	75
